# Supplementary material for: Self-Powered and Autonomous Vibrational Wake-Up System Based on Triboelectric Nanogenerators and MEMS Switch
Source: Sensors (Basel). 2022 May 14;22(10):3752. doi: 10.3390/s22103752 (PMC9145876; doi:10.3390/s22103752)
Supplement: Supplementary file 1 [file sensors-22-03752-s001.zip]

Archive with 2 entries (2 files):
- sensors-1679485-SM-video.zip
- sensors-1679485-supplementary.pdf
